# Supplementary material for: Pseudomonas PA14H7: Identification and Quantification of the 7-Hydroxytropolone Iron Complex as an Active Metabolite against Dickeya, the Causal Agent of Blackleg on the Potato Plant
Source: Molecules. 2023 Aug 23;28(17):6207. doi: 10.3390/molecules28176207 (PMC10488565; doi:10.3390/molecules28176207)
Supplement: Supplementary file 1 [file molecules-28-06207-s001.zip]

Archive with 1 entries (1 files):
- molecules-2521076-supplementary.pdf
